# Supplementary material for: The h-index is no longer an effective correlate of scientific reputation
Source: PLoS One. 2021 Jun 28;16(6):e0253397. doi: 10.1371/journal.pone.0253397 (PMC8238192; doi:10.1371/journal.pone.0253397)
Supplement: S1 Dataset — Contains award data sources and access dates. (CSV) [file pone.0253397.s012.csv]

research field	award name	url	access date (MM/DD/YYYY)
cross	American Academy of Arts & Sciences	https://www.amacad.org/directory	02/03/2020
cross	Fellows of the American Association for the Advancement of Science	https://www.aaas.org/fellows/listing	02/03/2020
cross	Fellows of the American Statistical Association	https://www.amstat.org/ASA/Your-Career/Awards/ASA-Fellows-list.aspx	02/03/2020
cross	National Academy of Engineering	https://www.nae.edu/MemberDirectory.aspx	02/03/2020
cross	National Academy of Sciences	http://www.nasonline.org/member-directory/	02/04/2020
biology	Breakthrough Prize in Life Sciences	https://breakthroughprize.org/Laureates/2	02/03/2020
biology	National Academy of Medicine	https://nam.edu/directory/?lastName=&firstName=&parentInstitution=&yearStart=&yearEnd=&presence=1	02/03/2020
biology	Nobel Prize in Chemistry	https://en.wikipedia.org/wiki/List_of_Nobel_laureates_in_Chemistry	02/03/2020
biology	Nobel Prize in Physiology or Medicine	https://simple.wikipedia.org/wiki/List_of_Nobel_Prize_winners_in_Physiology_or_Medicine\	02/03/2020
computer_science	ACM Prize in Computing	https://awards.acm.org/acm-prize/award-winners	02/03/2020
computer_science	Turing Award	https://amturing.acm.org/byyear.cfm	02/03/2020
economics	AEA/AFA Joint Luncheon Speakers	https://www.aeaweb.org/about-aea/honors-awards/aea-afa-luncheon-speakers	02/04/2020
economics	American Economic Association Distinguished Fellows	https://www.aeaweb.org/about-aea/honors-awards/distinguished-fellows	02/03/2020
economics	American Economic Association Foreign Honorary Members	https://www.aeaweb.org/about-aea/honors-awards/foreign-honorary-members	02/03/2020
economics	American Economic Association Richard T. Ely Lecturers	https://www.aeaweb.org/about-aea/honors-awards/ely-lecturers	02/04/2020
economics	American Finance Association Fischer Black Prize	https://afajof.org/fischer-black-prize/	02/27/2020
economics	Fellows of the American Finance Association	https://afajof.org/fellows/	02/04/2020
economics	Fellows of the Econometric Society	https://www.econometricsociety.org/society/organization-and-governance/fellows	02/04/2020
economics	Fisher-Schultz Lecture	https://www.econometricsociety.org/fisher-schultz-lecture	02/04/2020
economics	Frisch Memorial Lecture	https://www.econometricsociety.org/frisch-memorial-lecture	02/04/2020
economics	John Bates Clark Medal	https://www.aeaweb.org/about-aea/honors-awards/bates-clark	02/03/2020
economics	Morgan Stanley - American Finance Association Award for Excellence in Finance	https://afajof.org/morgan-stanley-american-finance-association-award-for-excellence-in-finance/	02/04/2020
economics	Nobel Prize in Economics	https://www.aeaweb.org/about-aea/honors-awards/nobel-laureates	02/03/2020
economics	Walras-Bowley Lecture	https://www.econometricsociety.org/walras-bowley-lecture	02/04/2020
physics	Breakthrough Prize in Fundamental Physics	https://breakthroughprize.org/Laureates/1	02/03/2020
physics	Fellows of the American Physical Society	https://www.aps.org/programs/honors/fellowships/archive-all.cfm	02/03/2020
physics	Nobel Prize in Physics	https://en.wikipedia.org/wiki/List_of_Nobel_laureates_in_Physics	02/03/2020
