# Supplementary material for: The h-index is no longer an effective correlate of scientific reputation
Source: PLoS One. 2021 Jun 28;16(6):e0253397. doi: 10.1371/journal.pone.0253397 (PMC8238192; doi:10.1371/journal.pone.0253397)
Supplement: S2 Dataset — Contains references to Scopus profiles. (CSV) [file pone.0253397.s013.csv]

name	link	average authors	h	h-frac
João M. Seixas	https://www.scopus.com/authid/detail.uri?authorId=7004882721	2452.4	116	7
Jiří Chudoba	https://www.scopus.com/authid/detail.uri?authorId=24536744000	2504.4	104	1
Else Lytken	https://www.scopus.com/authid/detail.uri?authorId=56808162400	2590.0	103	1
Jean François Arguin	https://www.scopus.com/authid/detail.uri?authorId=57202562334	2615.7	103	4
Cristina F. Galea	https://www.scopus.com/authid/detail.uri?authorId=35227277100	2484.1	101	1
Sascha Caron	https://www.scopus.com/authid/detail.uri?authorId=35227042300	2523.1	101	3
Makoto Tomoto	https://www.scopus.com/authid/detail.uri?authorId=57196175479	2452.0	100	2
Gianluca Alimonti	https://www.scopus.com/authid/detail.uri?authorId=7005583039	2451.1	100	2
Juan Antonio Aguilar-Saavedra	https://www.scopus.com/authid/detail.uri?authorId=57202553666	2648.5	99	23
Nuno Filipe Castro	https://www.scopus.com/authid/detail.uri?authorId=35285424900	2618.6	99	4
F. Fassi	https://www.scopus.com/authid/detail.uri?authorId=6506648426	2633.9	99	2
Michele Livan	https://www.scopus.com/authid/detail.uri?authorId=22835662400	2583.1	99	3
Stavros Maltezos	https://www.scopus.com/authid/detail.uri?authorId=57202563256	2441.1	99	1
Diego Casadei	https://www.scopus.com/authid/detail.uri?authorId=55775846000	2740.6	99	5
Daniel S. Levin	https://www.scopus.com/authid/detail.uri?authorId=35411847200	2511.3	98	2
Andy G. Buckley	https://www.scopus.com/authid/detail.uri?authorId=36491075400	2788.8	98	7
Thomas Koffas	https://www.scopus.com/authid/detail.uri?authorId=6602918957	2744.7	98	3
Julie H. Kirk	https://www.scopus.com/authid/detail.uri?authorId=25943645900	2556.7	98	1
Valerio Vercesi	https://www.scopus.com/authid/detail.uri?authorId=55143589600	2778.4	98	1
Andrea Di.simone	https://www.scopus.com/authid/detail.uri?authorId=35308635600	2510.4	98	2
Andrea Ventura	https://www.scopus.com/authid/detail.uri?authorId=55493348600	2629.0	98	2
Anna Di Ciaccio	https://www.scopus.com/authid/detail.uri?authorId=55143479900	2615.9	97	3
Flavia A. Dias	https://www.scopus.com/authid/detail.uri?authorId=55099465500	2629.6	96	1
Marta Losada	https://www.scopus.com/authid/detail.uri?authorId=57193752948	2672.1	96	12
Kristin Lohwasser	https://www.scopus.com/authid/detail.uri?authorId=24724909900	2844.9	96	2
Robert W. Gardner	https://www.scopus.com/authid/detail.uri?authorId=7401523694	2818.1	96	2
Francesca Pastore	https://www.scopus.com/authid/detail.uri?authorId=22976408800	2567.0	96	1
Vasiliki A. Mitsou	https://www.scopus.com/authid/detail.uri?authorId=57190387217	2672.7	96	6
Irinel Caprini	https://www.scopus.com/authid/detail.uri?authorId=56814499100	2560.4	96	12
Helio Takai	https://www.scopus.com/authid/detail.uri?authorId=56404157200	2610.5	96	4
Konstantin S. Toms	https://www.scopus.com/authid/detail.uri?authorId=9277407700	2800.9	96	2
I. Vivarelli	https://www.scopus.com/authid/detail.uri?authorId=6603371615	2811.7	96	1
Heather M. Gray	https://www.scopus.com/authid/detail.uri?authorId=38861533700	2864.1	96	1
Domenico Della Volpe	https://www.scopus.com/authid/detail.uri?authorId=35227141100	2442.5	96	1
Federica Legger	https://www.scopus.com/authid/detail.uri?authorId=36491917200	2820.0	95	3
João C.L. Carvalho	https://www.scopus.com/authid/detail.uri?authorId=56438762600	2538.5	95	4
Sergey V. Peleganchuk	https://www.scopus.com/authid/detail.uri?authorId=6506821896	2766.6	95	2
Riccardo Maria Bianchi	https://www.scopus.com/authid/detail.uri?authorId=44460933500	2876.2	95	1
Martin R. Hoeferkamp	https://www.scopus.com/authid/detail.uri?authorId=10340537700	2674.0	95	1
Evelin Meoni	https://www.scopus.com/authid/detail.uri?authorId=22135551900	2751.9	95	1
Saleh F. Sultansoy	https://www.scopus.com/authid/detail.uri?authorId=56220362800	2665.7	94	7
Paolo Francavilla	https://www.scopus.com/authid/detail.uri?authorId=28267595900	2852.0	94	1
Sascha Mehlhase	https://www.scopus.com/authid/detail.uri?authorId=25632661300	2864.9	94	1
Ryan D. Reece	https://www.scopus.com/authid/detail.uri?authorId=35105618900	2886.3	94	1
Alaettin Serhan Mete	https://www.scopus.com/authid/detail.uri?authorId=34168122400	2906.8	94	1
Kyle S. Cranmer	https://www.scopus.com/authid/detail.uri?authorId=36102187500	2528.6	94	8
Christian C. Ohm	https://www.scopus.com/authid/detail.uri?authorId=22835810700	2848.1	94	2
R. Di Nardo	https://www.scopus.com/authid/detail.uri?authorId=57195915849	2864.5	93	1
Riccardo Di Sipio	https://www.scopus.com/authid/detail.uri?authorId=25421522500	2893.6	93	1
Marcel A. Vos	https://www.scopus.com/authid/detail.uri?authorId=55417912700	2673.3	92	3
Xiangyang Ju	https://www.scopus.com/authid/detail.uri?authorId=55743420800	2864.6	92	1
Laura Perini	https://www.scopus.com/authid/detail.uri?authorId=55725735100	2548.8	92	2
Antonio Salvucci	https://www.scopus.com/authid/detail.uri?authorId=36492116300	2898.9	91	1
David R. Wardrope	https://www.scopus.com/authid/detail.uri?authorId=26032730600	2758.1	90	3
Caterina Doglioni	https://www.scopus.com/authid/detail.uri?authorId=36554071100	2886.3	89	1
Helmut Wolters	https://www.scopus.com/authid/detail.uri?authorId=12774738300	2670.0	89	2
S. Senkin	https://www.scopus.com/authid/detail.uri?authorId=36877026800	2452.4	88	1
Laura Fabbri	https://www.scopus.com/authid/detail.uri?authorId=35313386600	2657.8	88	1
Ruggero Turra	https://www.scopus.com/authid/detail.uri?authorId=38863095800	2881.9	87	1
Rajaa Cherkaoui El Moursli	https://www.scopus.com/authid/detail.uri?authorId=6506600233	2803.8	86	2
E. Jansen	https://www.scopus.com/authid/detail.uri?authorId=7202577851	2899.6	86	1
R. Soualah	https://www.scopus.com/authid/detail.uri?authorId=25926114800	2865.5	85	2
Carlos E. Sandoval	https://www.scopus.com/authid/detail.uri?authorId=56439051500	2884.1	85	3
Adrián Irles-Quiles	https://www.scopus.com/authid/detail.uri?authorId=36554057900	2913.1	84	1
Giordano Cattani	https://www.scopus.com/authid/detail.uri?authorId=6701638275	2887.4	84	2
Zvi H. Citron	https://www.scopus.com/authid/detail.uri?authorId=23479388000	2468.8	84	2
Robert Calkins	https://www.scopus.com/authid/detail.uri?authorId=36491299400	2800.7	83	1
Louise A. Skinnari	https://www.scopus.com/authid/detail.uri?authorId=36555074500	2457.7	83	2
Tulin Varol	https://www.scopus.com/authid/detail.uri?authorId=55037021400	2892.3	82	1
Evgeny A. Shulga	https://www.scopus.com/authid/detail.uri?authorId=55034302800	2850.2	82	1
Steven Andrew Farrell	https://www.scopus.com/authid/detail.uri?authorId=8605233900	2836.9	82	1
Hernan Wahlberg	https://www.scopus.com/authid/detail.uri?authorId=12776511600	2471.5	78	2
R. Giordano	https://www.scopus.com/authid/detail.uri?authorId=35240421200	2608.8	76	2
Sven Kreiss	https://www.scopus.com/authid/detail.uri?authorId=24922177500	2848.1	75	2
Honglei Li	https://www.scopus.com/authid/detail.uri?authorId=57208714520	2800.8	74	2
Sarah E. Allwood-Spiers	https://www.scopus.com/authid/detail.uri?authorId=31967474700	2928.1	73	1
Ozan Arslan	https://www.scopus.com/authid/detail.uri?authorId=55317496100	2797.8	73	0
Smita Darmora	https://www.scopus.com/authid/detail.uri?authorId=55764390700	2872.3	73	0
Alexander S. Zaytsev	https://www.scopus.com/authid/detail.uri?authorId=31967877500	2623.7	73	1
Eric Torrence	https://www.scopus.com/authid/detail.uri?authorId=57202559394	2876.0	73	1
Konstantinos Ntekas	https://www.scopus.com/authid/detail.uri?authorId=55699449600	2849.0	73	1
S. Bordoni	https://www.scopus.com/authid/detail.uri?authorId=36491198100	2645.9	72	1
Bilge M. Demirköz	https://www.scopus.com/authid/detail.uri?authorId=15843124700	2773.9	72	2
Jun Su	https://www.scopus.com/authid/detail.uri?authorId=56070140300	2882.8	71	1
Predrag Cirkovic	https://www.scopus.com/authid/detail.uri?authorId=55317833400	2463.9	70	1
Sander Klous	https://www.scopus.com/authid/detail.uri?authorId=6603503897	2600.4	68	3
Andrew M. Chegwidden	https://www.scopus.com/authid/detail.uri?authorId=56073553800	2881.1	68	0
Michael Pitt	https://www.scopus.com/authid/detail.uri?authorId=54385680900	2831.6	67	1
Thomas Serre	https://www.scopus.com/authid/detail.uri?authorId=55880171800	2872.4	66	0
Hegoi Garitaonandia	https://www.scopus.com/authid/detail.uri?authorId=14048442800	2777.0	66	1
Thomas Doherty	https://www.scopus.com/authid/detail.uri?authorId=57203881720	2811.6	65	2
Mous Tatarkhanov	https://www.scopus.com/authid/detail.uri?authorId=12139699100	2815.0	64	4
Ruslan A. Asfandiyarov	https://www.scopus.com/authid/detail.uri?authorId=36491192100	2627.7	63	1
Hervé M.X. Grabas	https://www.scopus.com/authid/detail.uri?authorId=36016446500	2592.8	62	2
Xiandong Zhao	https://www.scopus.com/authid/detail.uri?authorId=56521899200	2812.6	57	0
Daniel Pomarède	https://www.scopus.com/authid/detail.uri?authorId=8703972200	2541.7	57	3
Seyed Ruhollah Shojaii	https://www.scopus.com/authid/detail.uri?authorId=57202564642	2696.9	57	1
Simone Michele Mazza	https://www.scopus.com/authid/detail.uri?authorId=56237154700	2869.6	57	0
Angus S. Bell	https://www.scopus.com/authid/detail.uri?authorId=57203774663	2492.9	49	2
Zhihua Liang	https://www.scopus.com/authid/detail.uri?authorId=31967736400	2798.2	49	2
